# Supplementary material for: Development of Intron Polymorphism Markers and Their Association With Fatty Acid Component Variation in Oil Palm
Source: Front Plant Sci. 2022 Jun 2;13:885418. doi: 10.3389/fpls.2022.885418 (PMC9201816; doi:10.3389/fpls.2022.885418)
Supplement: Supplementary file 2 [file Table_2.xlsx]

## Sheet: Sheet1
Supplementary Table.2 : List of PCR primers used in this study
Gene	Primer sequence	Length (bp)
EgEAR-intron1-F	GGCAAAATGCAGGTGAAAAT	1034
EgEAR-intron1-R	TTGCAGAAGCAGAAAAAGGG
EgEAR-intron3-F	TTTGGCAGGATTTTCTGCTT	251
EgEAR-intron3-R	TCCTTCAGCATTCAGTGCAA
EgEAR-intron4-F	AAGCAAGAACTAAAGGGCCAG	279
EgEAR-intron4-R	TTTTGATTCAGTACTTATGGGCAA
EgEAR-intron5-F	TGTGATGCTGGCTTTAACTTTT	287
EgEAR-intron5-R	CAGAGGGCAGCAAAATCTTC
EgEAR-intron6-F	TGAAGATTTTGCTGCCCTCT	319
EgEAR-intron6-R	GTGGCCGCTTCTTCTTGTAG
EgEAR-intron7-F	CCATTTGACATGGAACGTGA	214
EgEAR-intron7-R	AGGGTTTTTCCCCTTTCCTT
EgEAR-intron8-F	AAGGAAAGGGGAAAAACCCT	422
EgEAR-intron8-R	TGATCCAACAAAAGGATGAGC
EgEAR-intron9-F	TGAAAGCACCTTTTGAGGGT	239
EgEAR-intron9-R	AGCGCAGGGTAAAATGATTC
EgEAR-intron10-F	AGACAAAACGTTTGAGTGACCA	229
EgEAR-intron10-R	TCACAACGAGGGTGACAAAG
EgEAR-intron11-F	TGCACCTGAAACAGTGATGC	418
EgEAR-intron11-R	ACAGCAAAGGAGCAACGTCT
EgEAR-intron12-F	ACGTTGCTCCTTTGCTGTTT	212
EgEAR-intron12-R	AAGTGTTACGGTGTTACCCCA
EgFAD3-intron1-F	TAATCCCCCGTTAACCAATG	264
EgFAD3-intron1-R	GCAGATGTTCTTGGGAGCTT
EgFAD3-intron2-F	AAGCTCCCAAGAACATCTGC	280
EgFAD3-intron2-R	GCTACAAGGTGATTCCACCA
EgFAD3-intron3-F	GAAACCATGCAATTAGGGGA	253
EgFAD3-intron3-R	CCATGCATGTCCTGCTTTTA
EgFAD3-intron4-F	GGACATGCATGGATTTGTCA	217
EgFAD3-intron4-R	AATTGACCGCATTTACCCAA
EgFAD3-intron5-F	TGGGTAAATGCGGTCAATTT	244
EgFAD3-intron5-R	TGGCGGAATAAATCTACGCT
EgFAD3-intron6-F	ATTCCGCCATTTTTGGTTTT	607
EgFAD3-intron6-R	GGGAACGTGAGAGTTACCGA
EgFAD3-intron7-F	TGCTAGGCAATGCATCTCTG	183
EgFAD3-intron7-R	ATTGGACACAACCGCTCAAT
EgFATB1-intron1-F	TGCCCTGAAAATGTTACCAAG	824
EgFATB1-intron1-R	GCTTATTCGTTTTGCTTGCAT
EgFATB1-intron2-F	TCTTGAATGAGATGGGAGCC	175
EgFATB1-intron2-R	CCAATGTCCAAGTGTCTCCA
EgFATB1-intron3-F	CGGAATTCTTTTTCCCCTAAG	1613
EgFATB1-intron3-R	GGCTCCCATCTCATTCAAGA
EgFATB1-intron4-F	AGTGTTGGAAAATTAGGACATGTAT	280
EgFATB1-intron4-R	GGCTCTGGAGGATTCGATTT
EgFATB1-intron5-F	TGTCTGGAAGGTGTTGCTTG	270
EgFATB1-intron5-R	GCATTGTTTCCTATTATCAGGTCA
EgFATB1-intron6-F	TTTTGGGTTGCGAAAGAAAC	1976
EgFATB1-intron6-R	TTAGGCAATGTGACCCACAA
EgFATB2-intron1-F	TTTTTATCGTTAAATTTTGTGATGC	637
EgFATB2-intron1-R	CTCTCTCATTCCATGGTGGC
EgFATB2-intron2-F	ATCGGACCATAGCTTCATCG	189
EgFATB2-intron2-R	TCTTCTTCTCAGGCAGAGCC
EgFATB2-intron3-F	TGCTTCAAGCTGTTTTGCAG	1576
EgFATB2-intron3-R	TTGCAAGCAGTTCTGGAGTG
EgFATB2-intron4-F	TTCATGTGGTAGGTGATTGCAT	295
EgFATB2-intron4-R	ACAGCTTGTCCTGTCTGCCT
EgFATB2-intron5-F	TTTCGTAGAATGAGAAATGGTCAA	240
EgFATB2-intron5-R	CATAGGTTCCATGTATGCTTTTT
EgFATB2-intron6-F	CGATTGGTAGGAAGGCAAAG	1888
EgFATB2-intron6-R	TCATGCACCTTTTCTGCTTG
EgFATB3-intron1-F	CAATGGAGACAGCGATGATG	670
EgFATB3-intron1-R	TGCACCAATGTCGAAGATGT
EgFATB3-intron2-F	AAAAACACCGTCACAAAGCC	179
EgFATB3-intron2-R	CCATTCTGCATCGGAGAGA
EgFATB3-intron3-F	ATCTCTCCGATGCAGAATGG	905
EgFATB3-intron3-R	CACCCACGGGGATAATTCTA
EgFATB3-intron4-F	TAGAATTATCCCCGTGGGTG	236
EgFATB3-intron4-R	CCAGTCGGGCAAAATAGGTA
EgFATB3-intron5-F	GTGCAACCTTGGATCTCTCC	241
EgFATB3-intron5-R	AACCTTTTCTCCCTCCCTCTC
EgGPAT9-intron1-F	TTTCAAACGCAACATCAAGC	267
EgGPAT9-intron1-R	GAGCGCTCCAATATCAATCC
EgGPAT9-intron5-F	AAATGTTCAAACGGCAGACC	150
EgGPAT9-intron5-R	CCAAAATCCCTTTTGCTTCA
EgGPAT9-intron6-F	ACGAAGGACCTGAAGCAAAA	308
EgGPAT9-intron6-R	CCAGTCCAAATCTTAGGGCA
EgGPAT9-intron7-F	TCCACCATACATATGCCCTAA	205
EgGPAT9-intron7-R	ATTTGGCTGGTCTTCTGCAA
EgHAD-intron1-F	GGTGGACGATCGCTCTCTAA	345
EgHAD-intron1-R	GGATGGGACTTCGATGGATA
EgHAD-intron2-F	TATCCATCGAAGTCCCATCC	175
EgHAD-intron2-R	GACGGAGATTTTGGGATTCA
EgKAR-intron2-F	TCTGCGATAGATTTTCAGGGA	262
EgKAR-intron2-R	TTTCTTAGTGAAGAATGCAGCC
EgKAR-intron3-F	TTTCCCTTCATGGTTGGATG	204
EgKAR-intron3-R	GACATAGGCCCCACAGCTAC
EgKAR-intron4-F	TCTGATCAGCTTTATGGATGCT	238
EgKAR-intron4-R	TCCAACCATGAAGGGAAATC
EgKAR-intron5-F	CTCTCTCTCTCTCGTCCCCC	876
EgKAR-intron5-R	GAACCAGTGTTGCAGATGGA
EgKAR-intron6-F	TCGCTGCTCTTCATTTGTTG	242
EgKAR-intron6-R	GCCGATTTAGAAATGCTGAAAG
EgKAR-intron7-F	ATAGTTTCCCGAATCACCCC	628
EgKAR-intron7-R	TGTTTCAATTTTTGATTGCCA
EgKAR-intron8-F	GCTGGTAAACCAAGCGAAAA	305
EgKAR-intron8-R	TAAGAGTTGGGGTGATTCGG
EgKASI-1-intron1-F	TTTAATACCGCAGAATGGGAA	445
EgKASI-1-intron1-R	TAAATGAGTGCATGGGCCTT
EgKASI-1-intron2-F	AGGTAGAGGGGCTTCTGAGC	636
EgKASI-1-intron2-R	TGAAAAGCTTTGGAGTTCGG
EgKASI-2-intron1-F	TCAAATCCAACGATGCAAAA	1152
EgKASI-2-intron1-R	TCTCCTCTCTTTTCCGACCA
EgKASI-2-intron2-F	TTCATCTGCTCACCCACAAA	809
EgKASI-2-intron2-R	TGCTATGCTTGAGACACCGT
EgKASI-2-intron3-F	CACCTGGATTGGATACGTGA	208
EgKASI-2-intron3-R	TTTGTGGGTGAGCAGATGAA
EgKASI-2-intron4-F	TTTTCGCTTCAGATATAACTCGT	674
EgKASI-2-intron4-R	ATGTGTGGCCATCACGTATC
EgKASII-1-intron1-F	AGAGCAAAAGATCACCGCAG	1434
EgKASII-1-intron1-R	TCACTATCATGGCGATTCGT
EgKASII-1-intron2-F	GAAACCTTCACTCATTGCCC	325
EgKASII-1-intron2-R	GTCGAGAAGGACGACTCTGG
EgKASII-1-intron3-F	AATAGCCGAACATGCCTCAC	357
EgKASII-1-intron3-R	AACCTATGACCCGTGCTTTG
EgKASII-1-intron4-F	TTGACAAAGCACGGGTCATA	217
EgKASII-1-intron4-R	AGTCAGCCGAAAAGCAGAAG
EgKASII-1-intron5-F	CTTCTGCTTTTCGGCTGACT	232
EgKASII-1-intron5-R	TCTCCCGAAATTTTTCCCTT
EgKASII-1-intron6-F	GACCAAATCTAGCTGGCTGC	165
EgKASII-1-intron6-R	AAGTTGGGGCTGACATTGAG
EgKASII-1-intron7-F	AATGTCAGCCCCAACTTCTG	703
EgKASII-1-intron7-R	ATGGAGGGTCTGTTTGATGC
EgKASII-1-intron10-F	CCATCCGTGCTCAGAAGACT	210
EgKASII-1-intron10-R	CGCCGTGTATGGAAGGATTA
EgKASIII-1-intron1-F	AAAGACCCTTCTCTCCCTGAG	1321
EgKASIII-1-intron1-R	TTTTGACCGAGCAAGTAGGA
EgKASIII-1-intron2-F	TTGAAGCATTGGATCGCATA	1845
EgKASIII-1-intron2-R	AGCAGAGCTTGTGATGCCTT
EgKASIII-1-intron3-F	GCAAACTGGACTCCCAATTC	167
EgKASIII-1-intron3-R	TATGCGATCCAATGCTTCAA
EgKASIII-1-intron4-F	AAATCCCCTACAGGGACACA	1778
EgKASIII-1-intron4-R	ACTAGGCCGAATTGGGAGTC
EgKASIII-1-intron5-F	CCAGACCCCTACTGCAACAT	228
EgKASIII-1-intron5-R	CCATAAGATGGCGTAATTTGG
EgKASIII-1-intron6-F	TCCACATCCTGAAAGGGTTG	219
EgKASIII-1-intron6-R	GCACATTTCTTGTCACCCTG
EgKASIII-2-intron2-F	TCAAAAGAAAATCCTCCATCA	1010
EgKASIII-2-intron2-R	CAGACAAGGTGTTGCTGACC
EgKASIII-2-intron3-F	ATTTGCATGGTCAGCAACAC	850
EgKASIII-2-intron3-R	CTTCTTGCTGTGAGTGGTCG
EgKASIII-2-intron4-F	TCCAACAATATCCCCCTCAA	199
EgKASIII-2-intron4-R	GGCATCAAACTTGTCTTGGG
EgKASIII-2-intron5-F	CCCAAGACAAGTTTGATGCC	536
EgKASIII-2-intron5-R	AAAGGTCAGAACTTCCCATGT
EgLACS4-1-intron1-F	CAGCTCCAGAAGCCAAAGTT	516
EgLACS4-1-intron1-R	CACCTGCGCTCACAGTTAAT
EgLACS4-1-intron2-F	GCATCCAAATTTGAAAACTCA	235
EgLACS4-1-intron2-R	TGGCATATCCTTTCTTTGGG
EgLACS4-1-intron3-F	TGCTGGTAGGGTATTCTGGG	828
EgLACS4-1-intron3-R	TGAAAACGCTCCATCTTCTT
EgLACS4-1-intron7-F	AATATATAATGCCAACTCCACTGAT	242
EgLACS4-1-intron7-R	GAGGTATTTTGTTCATGTTACAGCA
EgLACS4-1-intron8-F	GGCCAGGACTATGGTTTTGT	1601
EgLACS4-1-intron8-R	TTACTGCTTTTTCCATTTGGC
EgLACS4-1-intron9-F	CCTGGCTTTTCCTGTTGAAT	325
EgLACS4-1-intron9-R	ATTCCTTTGGACAGGAACCC
EgLACS4-1-intron10-F	AACCCAGATCTGAAGGCTGA	193
EgLACS4-1-intron10-R	GGAGGATTTGTGGAAGGTGA
EgLACS4-1-intron11-F	TGAACCTCCAAACTCCAAGG	1072
EgLACS4-1-intron11-R	CAGGAATTTGCTGAGGCTGT
EgLACS4-1-intron12-F	TGACAACAATTGACCCATGC	455
EgLACS4-1-intron12-R	AAAAATAGTAGACTCCCTTCCTTGG
EgLACS4-1-intron13-F	TTCCAGAATGCCAACTCAGA	187
EgLACS4-1-intron13-R	TTTTGGATGTCCCTTGTGCT
EgLACS4-2-intron1-F	AAAGCAAGCCCCACGATATT	333
EgLACS4-2-intron1-R	ATGGGATCTGAGTTGGCATT
EgLACS4-2-intron2-F	CCAAACACATTCTAGTCACCCA	240
EgLACS4-2-intron2-R	GGATGTCCCTTGTGCTTGTAA
EgLACS4-2-intron3-F	CCGATGCTCTCCAATTTCAC	780
EgLACS4-2-intron3-R	AGCCGATATTGACAAGCTCC
EgLACS4-2-intron4-F	AGCTTGTCAATATCGGCTCG	488
EgLACS4-2-intron4-R	TTCCATCTGATCGAGTTTGATT
EgLACS4-2-intron5-F	CAGCCGAATTAACGAACTTG	258
EgLACS4-2-intron5-R	ACTCGCAATGATTCAAGGGT
EgLACS4-2-intron6-F	GTATGGTGGCGATTGTCAGA	478
EgLACS4-2-intron6-R	CCCTCGAACCTAGAATGTCG
EgLACS4-2-intron7-F	CGGGAGTTGTAATACCGAGC	550
EgLACS4-2-intron7-R	CTAAATGGATCGAAGCCGAA
EgLACS4-2-intron8-F	ATCATCTATGCCAGTGGTTCG	1896
EgLACS4-2-intron8-R	TCAAAAATGCCATAGCAACG
EgLACS4-2-intron9-F	AGGCATCCATGAAGCTGAGT	254
EgLACS4-2-intron9-R	CGCTCCTGAGCGATAGAAGT
EgLACS4-2-intron10-F	CAGTTTGCCAACCTCTTCGT	378
EgLACS4-2-intron10-R	TGGCCCAACAATGCTACTTA
EgLACS9-intron1-F	ACACTGATGCCACTCTCGAA	1081
EgLACS9-intron1-R	GGGAAACCAATTTCATGTGC
EgLACS9-intron2-F	TTTGCTTGATTTGCTGCTTG	1079
EgLACS9-intron2-R	TTCTCGGCAAGGAAACCATA
EgLACS9-intron3-F	TCTCATCGATCCTGACCTCC	596
EgLACS9-intron3-R	CAAGCAGCAAATCAAGCAAA
EgLACS9-intron8-F	TTGCTGCGTGAAATGTCTTC	1162
EgLACS9-intron8-R	TGTGGTGTACAACCAAAGCC
EgLACS9-intron9-F	ATAGGAGTAACCGGTGGCCT	248
EgLACS9-intron9-R	GAAGACATTTCACGCAGCAA
EgLACS9-intron10-F	CCTGCTTTATCGCGAATCAT	250
EgLACS9-intron10-R	AGGCCACCGGTTACTCCTAT
EgLPAATA-intron6-F	TTTTCCAGCCATTTTTATAATTTTT	277
EgLPAATA-intron6-R	TCCGCATAGCACCTTAATGA
EgLPAATA-intron7-F	AAGTGTAACCAAACGCACCC	1302
EgLPAATA-intron7-R	GGGATTCATCAAGGGGATCT
EgLPAATB-intron1-F	CTCCTGCAGAAATCTTCGCT	353
EgLPAATB-intron1-R	TGGTGATTGTAGGTGTTTTTGC
EgLPAATB-intron2-F	TCATGATTTGGAAACCAGAAA	247
EgLPAATB-intron2-R	CGTCATGGGAACATTGCAT
EgLPAATB-intron3-F	CAGCACTGACTTGCAGCTTT	255
EgLPAATB-intron3-R	TTTTCTTCAATTTCTGGTTTCCA
EgLPCAT-1-intron1-F	GATCCCCTTGATGAATCCCT	209
EgLPCAT-1-intron1-R	TTTCAACCATCAAGCCATCA
EgLPCAT-1-intron2-F	CCTATCTGCTGCTTTCCTGC	859
EgLPCAT-1-intron2-R	GTGCCCATGTTCTACAAGGC
EgLPCAT-1-intron3-F	AGCCTTGTAGAACATGGGCA	811
EgLPCAT-1-intron3-R	CATTTTTCTGTGTTGGCACG
EgLPCAT-1-intron4-F	CTCCTGCAGAAATCTTCGCT	276
EgLPCAT-1-intron4-R	GGTCATGCAATAACATAATGCTC
EgLPCAT-1-intron5-F	GCATTATGTTATTGCATGACCC	572
EgLPCAT-1-intron5-R	CTGTGCATTTTGACATGCCT
EgLPCAT-2-intron2-F	TCAATGATGAGGTTCAATCAAAA	192
EgLPCAT-2-intron2-R	TGGGATGTTTCAAAGAGTTGC
EgLPCAT-2-intron3-F	TCCCTCAAAATCCCCCTAAC	967
EgLPCAT-2-intron3-R	CCCTTCCTCGTTCATCAAAA
EgLPCAT-2-intron4-F	CAGCCTATCAACACCAGCAA	856
EgLPCAT-2-intron4-R	GTTAGGGGGATTTTGAGGGA
EgLPCAT-2-intron5-F	GATATGAAAAAGGCCACCCA	184
EgLPCAT-2-intron5-R	TGGTGATCCTAAGGGTGTGA
EgLPCAT-2-intron6-F	TGATTTGGTTGGTGATGGTG	1457
EgLPCAT-2-intron6-R	AAAACTATTTGGCTGCATTCG
EgLPPδ-intron1-F	TGTTCTGCTCCAAAGTCGTG	211
EgLPPδ-intron1-R	AGCGTCTCAGCACAAAAGGT
EgLPPδ-intron2-F	CCCGTTTTCTTGAGTTGCAT	212
EgLPPδ-intron2-R	CACGACTTTGGAGCAGAACA
EgLPPδ-intron3-F	CCAGTCCCTCTTTGGAGTTG	286
EgLPPδ-intron3-R	TGCACCTGACATCTTTCGAC
EgLPPδ-intron5-F	TAAATGCACCTCGTTCTCCC	355
EgLPPδ-intron5-R	GATCTTCCACGGTGCTCATC
EgLPPδ-intron6-F	AGGAGTGCTACTGGGCCTTC	279
EgLPPδ-intron6-R	TGAGTGCTCGCATTCGTATC
EgLPPδ-intron7-F	TGACGCCTTTTCTTTCTTCG	924
EgLPPδ-intron7-R	CCATCAGAAGTTAGAAGGCCC
EgMAT-intron1-F	GTGATTTTTGTTCCCTGCCT	808
EgMAT-intron1-R	TCAGGGCCTGCAAAGATTAT
EgMAT-intron8-F	AAAATGTGGGTGTGCCAAAT	220
EgMAT-intron8-R	TCGAGGGTCATGGAGAGTTT
EgMAT-intron9-F	GAAGCCGACTGTTCAGTTCC	395
EgMAT-intron9-R	GATTGGAAGCCCTGGAAGA
EgPDAT1-intron1-F	CCATGCATCGTCTTCTGGTA	332
EgPDAT1-intron1-R	CCACTCAGGAATTGGAATTTT
EgPDAT1-intron2-F	TCAGGACTTGTCGCACAAAA	1963
EgPDAT1-intron2-R	TTTTCTTCTTTCAGGGGCTG
EgPDAT1-intron4-F	TTCTTCAAGTGGTGCTTATTTATCA	2121
EgPDAT1-intron4-R	TTGGATATGCATCAGCAAAGA
EgPDAT1-intron5-F	TTTGGAAAATGCATTCTTTGG	347
EgPDAT1-intron5-R	TGTGCTCTTTTGCATTTAGGAA
EgPDAT1-intron6-F	CAGCCAAACACTGACCTCAT	348
EgPDAT1-intron6-R	TGACCTGGAAAAAGCATTTGA
EgPDH-E1--1-intron1-F	GTGGCAGTGCATATTCTGGA	463
EgPDH-E1--1-intron1-R	TCTGCCCAAGTACCCAAGAG
EgPDH-E1--1-intron2-F	CTCTTGGGTACTTGGGCAGA	387
EgPDH-E1--1-intron2-R	CCCCTGAAAGGGACTGATTT
EgPDH-E1--2-intron1-F	GCTGATTAACCGGATGAACG	511
EgPDH-E1--2-intron1-R	TTTTTATTCGGCACTCCTCG
EgPDH-E1--2-intron2-F	TCTCTTCGATTGATGGAGCA	441
EgPDH-E1--2-intron2-R	ACTGGAACTGAACAGTCGGC
EgPDH-E2-1-intron1-F	ACGTGGTGATGCAGTGTAGG	248
EgPDH-E2-1-intron1-R	TCACCGAATTCCTGCTATCC
EgPDH-E2-1-intron2-F	CTGAATTCTCACGCCTCTCC	246
EgPDH-E2-1-intron2-R	TGCGTTTGTAACAGCTCCTG
EgPDH-E2-1-intron4-F	TTAAGTTGGGCAATTTGCAT	249
EgPDH-E2-1-intron4-R	TTTGTAGCCGAATTCTAGTCCC
EgPDH-E2-1-intron5-F	TGTTGGGACTAGAATTCGGC	229
EgPDH-E2-1-intron5-R	ATGCTGTTTCTGGTGGTGTG
EgPDH-E2-2-intron1-F	TCACCACTCACAACCTCCAA	1019
EgPDH-E2-2-intron1-R	CCCATCCCAACCTATCAACA
EgPDH-E2-2-intron2-F	ATGATGACATTGCTGCTGCT	552
EgPDH-E2-2-intron2-R	GATTGGATCGGTTTAGGGGT
EgPDH-E2-2-intron3-F	GCATTGAACCATCTCAACCC	311
EgPDH-E2-2-intron3-R	TGCGTTTGTAACAGCTCCTG
EgPDH-E2-2-intron4-F	TGAGCTCTTTGAGGCTGGAT	310
EgPDH-E2-2-intron4-R	GAGGCAGGAGATGGAGTCAT
EgPDH-E2-2-intron5-F	CCAGCAACAAGAAAGCCAAT	316
EgPDH-E2-2-intron5-R	AGGTTGAGCAACATAGCTGG
EgPDH-E2-2-intron6-F	AGAGATTTCTCTCCACGCCA	923
EgPDH-E2-2-intron6-R	TTCAGGGAGATATGGGCAAC
EgPDH-E3-intron13-F	TTCCCCTCAATCCATCATGT	1279
EgPDH-E3-intron13-R	GTTTCGCAGGAGATAGCTGG
EgPLA2-1-intron4-F	CATGCACGATGAAAATCCAC	1595
EgPLA2-1-intron4-R	CTTCTCAGATTGTGGGAGCC
EgPLA2-1-intron6-F	CTCCAGAATTCACGATGCAA	653
EgPLA2-1-intron6-R	TCAGCACACCTCAAAAGGAA
EgPLA2-1-intron9-F	ATTTCTTGGGGGCTATTGGT	302
EgPLA2-1-intron9-R	GCATCTGTTGAAGCCACAAA
EgPLA2-1-intron11-F	TTGCTTTCTATGCCTTGGCT	260
EgPLA2-1-intron11-R	TGCTCTGCAAGCAACAAAAC
EgPLA2-2-intron4-F	CATGCACGATGAAAATCCAC	1595
EgPLA2-2-intron4-R	CTTCTCAGATTGTGGGAGCC
EgPLA2-2-intron6-F	CTAAGGTCAAGGTCCTCGCA	588
EgPLA2-2-intron6-R	AAATCTGCCAACAGAGCCAG
EgPLA2-2-intron9-F	GGGCCCTGAACTACGGTTAT	260
EgPLA2-2-intron9-R	AAGTTTCTGCCCCTACCGTT
EgPLA2-2-intron11-F	CGCTTGAATTGTTGTGTCCA	283
EgPLA2-2-intron11-R	CGAGCATCAGTATGAAGCCA
EgPLC-1-intron2-F	GTGAACGCATCCCTTCATTT	751
EgPLC-1-intron2-R	GGAAAAGATGCAAAAGCTGG
EgPLC-2-intron1-F	CAATTCTTCCCAAGCAAAGC	1089
EgPLC-2-intron1-R	AGAGGAAGAGGAGGGACAGG
EgPLC-2-intron2-F	CCTGTCCCTCCTCTTCCTCT	1710
EgPLC-2-intron2-R	CCAACGCAGCTCTAGGATTC
EgPLDα1-1-intron1-F	TTTGCAAGTATGCAGTTGGG	684
EgPLDα1-1-intron1-R	TGTCCACAAGTGCCTCAGAA
EgPLDα1-1-intron2-F	TGCTCCATGATTTGTGCTTT	1541
EgPLDα1-1-intron2-R	CAAAGACTGACCCGCCTAAG
EgPLDα1-1-intron3-F	TGCAAATGCCGTGACTTTTA	1272
EgPLDα1-1-intron3-R	CTCAAAATAGATGCAACATTAGGG
EgWRI1-1-intron1-F	TCATATCTCCCAGTCCCTCG	313
EgWRI1-1-intron1-R	TGCACCCCTTTCTTCTCCTA
EgWRI1-1-intron2-F	TTGGTTGTTTCTTTGGCTCC	558
EgWRI1-1-intron2-R	CAAGAGCTCAGCCAACACAG
EgWRI1-1-intron3-F	CCAATGCTATCGGATCAAAAA	268
EgWRI1-1-intron3-R	GGAGCCAAAGAAACAACCAA
EgWRI1-1-intron4-F	ATCTGCCACCATTCGTCTTT	198
EgWRI1-1-intron4-R	GCATGCCAATGCAATTATCTT
EgWRI1-2-intron1-F	TGCTGACTAACTGAGCACCG	539
EgWRI1-2-intron1-R	GTCAAGACGGAAGGCGATAA
EgWRI1-2-intron2-F	AACTGCACCGACTAACCGAT	202
EgWRI1-2-intron2-R	GCAGGATGGAATTATCGAGG
EgWRI1-2-intron3-F	TTTAAAGGTGGGTCACGAGG	201
EgWRI1-2-intron3-R	AAATCACGACATCAAGCCAA
EgWRI1-2-intron4-F	GTGGTGATAGAGGCATGCAA	759
EgWRI1-2-intron4-R	ATCCTCGTGACCCACCTTTA
EgWRI1-3-intron1-F	GGTTGATGTGAAAACGGCTT	268
EgWRI1-3-intron1-R	TCAACACACAGCAAAAGAATGA
EgWRI1-3-intron2-F	ATGGCAGCGATACACAAATG	557
EgWRI1-3-intron2-R	AAGCCGTTTTCACATCAACC
EgWRI1-3-intron3-F	TCGTAGCTGAGATGTGGTCTTC	209
EgWRI1-3-intron3-R	CAGCAGCAATAGAGCTTTCTGA
EgWRI1-3-intron4-F	ATGCTGTGGTCGAGTGAATG	277
EgWRI1-3-intron4-R	CACTCCCTTGACTTTGTGTTCA
EgWRI1-3-intron5-F	GTGCTCAAGAATGTGAGGCA	816
EgWRI1-3-intron5-R	TAATATGAACGGCGGTCCTC
EgABI3-intron4-F	TTGACCAGATCCAACAACCA	203
EgABI3-intron4-R	CTGTGCAAAATGCCAAAATG
EgABI3-intron5-F	TAAATGCACAACGGTGGCTA	251
EgABI3-intron5-R	TTGGTTGTTGGATCTGGTCA
EgACP4-2-intron2-F	AATTCGTTGAGGACCTGTGG	497
EgACP4-2-intron2-R	GGGGGAGAGAGACCAGATCA
EgACP4-2-intron3-F	ACCCTCACCATCATCGAAAG	487
EgACP4-2-intron3-R	AGAACCACAGGTCCTCAACG
EgACP4-3-intron2-F	CCACCCAGGTATCTATTGCC	1706
EgACP4-3-intron2-R	AATGGGCGTAAAAGAGGTGA
EgACP4-3-intron3-F	TTACTTTGTCGATTTCTCCCG	588
EgACP4-3-intron3-R	AGGAAATATGTTGGGGCACA
EgCaleosin-1-intron1-F	CATGCTCAACACCCGTAAGA	1192
EgCaleosin-1-intron1-R	GATCGAGAATGGAGGTCGAA
EgCaleosin-1-intron2-F	GTAGGGAAGAGGGGCATTTC	665
EgCaleosin-1-intron2-R	AGCATGGCCTAAGTCTGACG
EgCaleosin-1-intron3-F	AATACCTTGCATTCCGCACT	257
EgCaleosin-1-intron3-R	CCTCGAATTATGCCATCCTG
EgCaleosin-1-intron4-F	CTCTGCCTCGTGATAGGGAC	227
EgCaleosin-1-intron4-R	GATTGCTTGCTCACTGATCG
EgCaleosin-1-intron5-F	ACGAGATCTCTGGCACGAAC	799
EgCaleosin-1-intron5-R	GTCCCTATCACGAGGCAGAG
EgCPT-intron1-F	CGCGTTTGAAACACTATCCA	1932
EgCPT-intron1-R	CCTGACCTGACTCTCCATCG
EgCPT-intron3-F	ATGTGAGTTGAATGAGACCTTTTC	402
EgCPT-intron3-R	AGGGACAAAGCTTCCAAAAA
EgCPT-intron6-F	CAAAATGAAAAGGGTATGATCTGA	315
EgCPT-intron6-R	AACATGGCAGTTGTTTTGGT
EgCPT-intron8-F	CGGATCATTGGATAGCTTCG	1787
EgCPT-intron8-R	GCCAGCCAGTCGTTTCTTAG
EgCPT-intron9-F	GGTTGATCGATGAGGGAGAG	183
EgCPT-intron9-R	CGAAGCTATCCAATGATCCG
EgCPT-intron10-F	TGTTTTGATGTGATGGAGTGG	235
EgCPT-intron10-R	CCTCGGTATAAGGATGGCCT
EgCPT-intron11-F	CCTAAGGCCCAGTTCTTTGA	926
EgCPT-intron11-R	CTAAATCCGACCAAACTGCC
EgCPT-intron12-F	ATCGAGCGTCCATTTTTCAG	1135
EgCPT-intron12-R	CCGCTCCTAGGTCTTCTCCT
EgCPT-intron13-F	TGAAACCACGCGATGATAAA	215
EgCPT-intron13-R	CAAGCCCTCCTCTCGTACAC
EgCPT-intron14-F	ACTGCCTAGGACCACACCAG	710
EgCPT-intron14-R	CTGACACCACCTTGCATGAC
EgCPT-intron15-F	TGGGATTCACCATAAGCACA	186
EgCPT-intron15-R	GCGTGTCAGTTCTCGTGCTA
EgDGAT1-1-intron2-F	CTGCTCAGGCATGTGAGGTA	236
EgDGAT1-1-intron2-R	CAGAATTTGGAATCATATGGTGG
EgDGAT1-1-intron3-F	ATGGCGCTACTTAGACCACC	276
EgDGAT1-1-intron3-R	TCTCAGCACATTGACATAACGA
EgDGAT1-1-intron5-F	AAAGGATCGAGGAGGTGAGG	873
EgDGAT1-1-intron5-R	AGGAGGAGGAGGAGAACAGG
EgDGAT1-1-intron6-F	GCCAAAGATCAAAAGCTTCG	1132
EgDGAT1-1-intron6-R	GAACCACGACCCTCATTCAT
EgDGAT1-2-intron8-F	GGGAAACCAATTTCATGTGC	266
EgDGAT1-2-intron8-R	ATTCGAGTCATGGGCGATAA
EgDGAT1-2-intron9-F	TGACCAAGGTTTTCAGTCTCG	559
EgDGAT1-2-intron9-R	CCAACAACAGCATTTGGTTC
EgDGAT2-intron1-F	TCGATGATTCTTCTAGGCCA	407
EgDGAT2-intron1-R	AGAATGGAACGCCGCTTTA
EgDGAT2-intron2-F	GGATGCGCATTGTTGTCTAC	237
EgDGAT2-intron2-R	AGTGTCAATTTGGCTCAGGC
EgDGAT2-intron3-F	ATTTTTCTTGGTACACGCGG	238
EgDGAT2-intron3-R	AGTGGGTTGTTCCACGTACC
EgDGAT2-intron4-F	GGGAGGAGTTGAAGACGAGA	278
EgDGAT2-intron4-R	TTTCCTGAATTCATTTCGCA
EgDGAT2-intron5-F	TTTTTCAAAAGAGGGAAGAAAAA	263
EgDGAT2-intron5-R	CCGCCTTCCTCATCTGACT
EgDGAT2-intron6-F	TTGTCGGTAGATGTTCTGCG	222
EgDGAT2-intron6-R	TTTTATTCGACAATCATTCACATTC
EgDGAT2-intron7-F	TCGATTGAGAGGAAAGGGAA	197
EgDGAT2-intron7-R	ACATCTTGTCCAACCTTCGC
EgDGAT2-intron8-F	CACCGATAATCCTGCTCCTC	244
EgDGAT2-intron8-R	CTTATTTTCCTGTCTCGCCG
